# Supplementary material for: Sequence-Based Genomic Analysis Reveals Transmission of Antibiotic Resistance and Virulence among Carbapenemase-Producing Klebsiella pneumoniae Strains
Source: mSphere. 2022 May 12;7(3):e00143-22. doi: 10.1128/msphere.00143-22 (PMC9241541; doi:10.1128/msphere.00143-22)
Supplement: DATA SET S1 [file msphere.00143-22-sd001.xlsx]

## Sheet: Sheet1
sample ID	Proportion of mapping depth ≥10
HS-3449	0.98
HS-3472	1
HS-3473	1
HS-3491	0.99
HS-3494	1
HS-3501	0.89
HS-3504	0.98
HS-3524	1
HS-3527	0.99
HS-3530	0.88
HS-3559	1
HS-3601	1
HS-3617	1
HS-3623	1
HS-3624	0.99
HS-3625	0.91
HS-3626	0.99
HS-3627	0.99
HS-1002	1
HS-1005	1
HS-1021	0.91
HS-1027	0.97
HS-1032	0.95
HS-1046	0.98
HS-1064	0.99
HS-1066	1
HS-1068	1
HS-1069	1
HS-107	1
HS-1079	0.99
HS-1089	0.99
HS-1092	1
HS-1095	1
HS-1097	0.89
HS-1105	1
HS-1110	1
HS-1124	0.89
HS-1147	0.99
HS-1148	0.89
HS-1154	1
HS-1160	0.89
HS-119	1
HS-12	1
HS-127	0.88
HS-134	1
HS-142	0.91
HS-143	1
HS-159	1
HS-16	1
HS-160	1
HS-175	1
HS-203	1
HS-205	0.96
HS-207	1
HS-208	0.89
HS-210	1
HS-229	1
HS-241	1
HS-242	1
HS-248	1
HS-268	1
HS-27	0.99
HS-28	0.89
HS-286	1
HS-291	0.98
HS-301	1
HS-304	1
HS-318	1
HS-322	1
HS-323	1
HS-324	1
HS-333	1
HS-339	1
HS-341	1
HS-344	1
HS-36	1
HS-362	1
HS-368	1
HS-374	1
HS-382	1
HS-385	1
HS-388	1
HS-416	1
HS-42	0.89
HS-421	0.88
HS-434	1
HS-442	1
HS-443	1
HS-459	0.99
HS-465	1
HS-47	0.88
HS-485	1
HS-486	1
HS-488	1
HS-503	0.99
HS-504	1
HS-514	1
HS-516	1
HS-520	1
HS-523	1
HS-525	1
HS-527	0.9
HS-536	1
HS-54	1
HS-55	0.98
HS-568	1
HS-570	0.98
HS-586	1
HS-587	1
HS-607	0.99
HS-622	1
HS-63	1
HS-630	1
HS-64	0.9
HS-640	1
HS-647	0.99
HS-66	0.99
HS-661	0.88
HS-662	1
HS-676	1
HS-683	1
HS-685	0.87
HS-691	1
HS-696	0.88
HS-7	1
HS-704	1
HS-706	1
HS-716	1
HS-724	0.89
HS-73	0.99
HS-740	1
HS-755	1
HS-772	0.98
HS-776	1
HS-78	1
HS-791	0.99
HS-804	0.99
HS-809	1
HS-81	0.99
HS-82	1
HS-834	1
HS-836	0.95
HS-838	1
HS-845	1
HS-848	1
HS-880	1
HS-887	1
HS-896	0.92
HS-9	0.99
HS-903	0.99
HS-914	0.99
HS-922	1
HS-923	0.99
HS-925	0.99
HS-927	1
HS-928	1
HS-935	1
HS-948	0.99
HS-961	0.97
HS-962	1
HS-976	0.99
HS-983	1
HS-985	1
HS-993	1
HS-3597	0.96
HS-163	0.97
HS-259	0.97
HS-692	0.97
HS-747	0.98
HS-732	0.98
HS-916	0.98
HS-957	0.98
HS-1016	0.98
